# Supplementary material for: Evaluating a Large Language Model’s Ability to Synthesize a Health Science Master’s Thesis: Case Study
Source: JMIR Form Res. 2025 Jul 3;9:e73248. doi: 10.2196/73248 (PMC12244274; doi:10.2196/73248)
Supplement: Multimedia Appendix 3 [file formative-v9-e73248-s003.xlsx]

## Sheet: Datasett benyttet 08112024 - sy
Age	Education	Income	Smoking	Alcohol	PhysActiv	FiveADay	PerceivPhysHealth	LifeSatisfaction	Gender
63	6	2	9	8	2	5	8.3	7.2	0
47	2	6	2	8	7	1	7.1	5.5	1
29	2	3	9	7	9	8	5.1	3.7	0
57	3	2	1	3	2	9	3.6	4.9	1
59	3	6	1	2	9	6	3.9	4.6	1
64	5	6	1	6	5	2	6.8	6.2	1
54	1	3	4	4	3	5	6.8	8	0
41	6	6	5	9	1	6	4.8	5.3	0
29	6	6	8	1	3	1	4.5	4.2	1
43	6	3	6	2	2	6	3.2	3.3	0
34	6	6	3	1	4	8	3.5	2.5	0
52	4	1	9	2	6	5	8.6	4.5	0
47	2	4	2	1	6	4	6.3	4.5	1
62	5	3	1	3	6	5	7.2	4.1	1
43	3	5	1	5	7	2	7.5	6	0
56	2	4	9	9	4	7	5.1	5.2	1
37	2	6	5	1	7	7	5	5	0
61	3	3	4	4	6	8	5.8	5.8	0
17	4	4	9	5	7	3	6.9	7.6	1
20	3	4	5	3	6	5	6.2	6.2	1
31	6	6	5	2	3	2	4.5	5.5	0
54	1	3	6	9	2	4	4.8	5.4	0
40	4	3	3	1	5	9	6.2	8	1
51	2	5	6	4	9	8	7.8	6.3	0
38	1	4	8	4	3	7	4.2	7.4	0
45	1	1	9	7	3	1	3.1	5.9	1
51	2	4	5	3	5	3	5.9	5.4	1
39	5	6	3	6	4	9	5.2	7.2	1
49	5	1	1	7	6	9	6.3	6.2	1
51	3	6	6	9	8	5	6.3	6.5	0
52	5	2	3	6	3	4	4.5	3.1	0
41	1	1	8	2	5	3	4.5	4.4	0
53	6	2	3	3	2	8	5.7	7.4	1
44	2	2	9	7	7	4	8.3	4.6	0
41	6	6	3	9	7	5	4.8	6.7	0
40	4	1	2	9	4	8	6.7	5.5	1
45	2	5	8	6	9	8	5.3	4.7	0
54	6	6	2	7	7	8	8.2	6.4	0
49	4	2	4	7	2	6	4.6	3.9	1
32	4	3	9	9	6	3	5.4	4.8	0
49	5	1	8	6	1	3	3.3	5.3	1
28	1	3	5	2	4	6	6.7	4.5	1
47	1	2	5	9	9	6	8.7	7.2	1
65	2	4	9	3	6	5	7.5	7.4	0
48	4	1	6	2	2	2	5	3.7	1
55	3	2	2	8	5	6	4.4	4.3	1
55	1	1	8	5	8	5	6.5	5.1	1
19	3	2	4	7	5	2	7	5.3	0
77	2	2	4	3	9	8	6.4	2	1
58	4	5	4	8	8	9	6.4	5.6	1
44	3	1	3	2	2	5	4.6	4.8	0
41	6	6	5	8	3	1	5.5	5.4	0
63	5	6	4	4	8	9	6.1	6.8	1
59	2	6	1	3	2	3	3.4	4.3	0
57	6	1	3	2	5	9	4.8	5.7	0
52	1	5	6	4	3	4	5.8	6.5	1
63	2	1	4	2	5	4	5.9	5	0
54	5	5	6	1	3	1	6.2	5.1	0
52	6	6	5	3	6	7	4.2	6.3	0
29	4	2	9	1	2	2	3.4	1.9	0
47	1	6	5	2	2	4	3.2	4.5	1
38	1	2	7	8	3	1	7.6	6.7	0
33	4	3	8	5	7	3	5.7	7.2	1
44	3	4	8	6	9	9	3.9	4.9	1
29	5	1	5	2	6	5	2.6	3.2	1
36	2	3	1	4	1	5	3.4	5.6	1
65	3	3	5	8	9	3	7.7	5.9	1
53	6	4	1	5	2	2	6.2	5.4	1
41	3	4	6	9	3	2	5.8	4	0
60	5	6	6	8	9	9	5.7	6.1	0
49	5	6	3	4	6	2	3.7	5.3	0
55	5	3	5	4	6	9	6.1	6.1	1
54	3	4	6	9	2	1	5	5.1	0
41	3	1	9	9	9	5	7.9	5.8	0
55	3	4	2	8	6	4	5.1	5.4	0
38	6	6	4	9	1	2	4.8	4.4	0
29	6	1	6	9	1	9	3.2	5.2	1
39	4	1	9	8	1	1	4.5	4.4	1
39	6	2	1	4	6	9	3.8	4.1	1
41	2	3	6	2	9	9	6.5	5.8	0
58	6	5	2	7	6	9	2.3	4.4	1
35	2	1	4	2	6	6	4.9	3.5	0
34	5	2	1	4	3	4	3.8	4.8	1
51	1	4	5	7	6	4	7.2	6.2	1
38	4	1	4	6	8	7	5.6	4.6	1
24	1	1	7	8	1	2	2.7	5	1
61	2	4	4	2	1	4	4.9	5.8	1
56	3	3	9	9	5	3	5.5	5.7	0
49	1	4	2	8	6	9	3.6	6.9	1
44	5	3	7	3	4	2	7.1	5.1	0
31	5	6	8	3	2	4	4.6	7	0
48	5	3	4	7	6	5	5.2	4.7	1
47	4	4	2	6	2	3	4.2	5.7	0
53	1	4	6	9	6	5	7	8	1
76	4	3	1	5	7	9	9	7.8	1
30	4	5	1	3	8	6	6.3	5.8	1
53	5	5	2	2	8	9	6.2	7.4	1
51	4	4	6	5	1	2	2.7	3.8	1
21	5	3	3	5	6	6	6.5	6.5	1
59	1	4	9	9	4	9	6.3	6.1	1
31	2	5	7	3	4	7	7.4	8	1
42	1	5	7	4	7	6	4.6	4.2	0
56	2	4	4	7	4	6	5.5	6	0
44	2	4	9	5	4	3	4.3	5.3	0
52	6	3	4	8	5	9	5.4	6	1
29	1	3	2	1	8	7	6.5	7.7	1
49	3	4	6	4	2	1	4.4	3.4	1
20	6	6	6	2	5	2	3.7	5.5	1
42	6	6	8	9	7	6	4.9	4	0
34	1	3	9	9	6	1	7.4	6.3	1
47	3	5	9	3	8	3	7.6	6	0
41	5	2	2	9	1	2	5.6	6.5	1
33	1	1	7	6	2	1	4.9	4.6	1
34	6	5	1	4	6	5	5.6	4.9	0
59	2	1	9	4	6	9	5.9	2.9	1
20	1	3	9	9	8	1	5.6	3.8	0
41	2	5	1	9	6	4	4.3	4.2	0
46	3	2	6	8	2	7	3.6	5.8	1
51	6	4	8	7	1	3	4.5	5.2	1
48	3	6	3	4	3	4	7.5	7	0
22	4	6	7	4	5	2	5.1	4.1	0
45	5	5	6	1	7	2	7.6	6.3	1
45	3	3	1	6	4	6	7.6	6.8	1
60	5	2	2	1	5	7	5.9	5.2	1
32	4	2	6	3	2	3	3.3	5.8	1
47	1	5	7	8	1	2	4.1	5	1
43	4	3	1	2	3	7	5	3.1	0
43	2	5	3	5	8	4	7.1	4.1	0
42	6	3	5	6	9	8	6.6	4.1	0
48	1	5	3	6	2	4	6.2	3.5	1
48	2	5	7	6	8	9	7.2	6.1	0
54	2	4	1	1	3	5	4.4	3.9	1
43	1	6	8	6	9	4	6.9	4.7	0
45	4	4	8	8	7	4	4.8	2.8	0
29	3	5	5	4	6	6	6	5.8	0
54	4	3	6	5	3	8	4	5.2	1
48	1	3	2	1	3	8	5.7	6.3	1
38	2	3	8	2	6	3	4.8	4.7	1
41	2	3	8	2	3	8	5	5.3	1
67	5	4	6	7	6	6	7	6.3	0
37	3	4	7	2	2	2	5.7	4.1	0
35	1	5	9	3	5	2	5.3	5.8	0
55	2	6	7	4	1	2	5.9	5.4	1
56	4	2	1	5	2	3	5	3.1	0
45	4	3	1	8	9	7	7.2	5.8	1
37	1	2	2	1	1	2	4.9	6.2	0
47	3	3	9	6	6	1	7.6	4.9	0
40	1	5	9	4	6	1	4.1	4.7	0
32	1	3	4	7	9	3	7.2	6.1	1
41	6	4	3	3	7	3	4.7	4.6	0
24	4	1	9	9	4	3	5.9	4.3	0
41	6	3	2	4	5	5	5.7	5.4	1
40	4	6	5	5	2	8	4.8	7.4	0
36	5	2	6	8	5	2	5.5	4.3	0
53	6	6	1	6	5	9	6.9	6	0
32	3	2	9	4	8	2	5	4	0
48	6	5	2	8	1	8	5.5	5.7	1
32	1	6	4	7	7	2	6.6	5.4	1
53	6	4	4	4	9	6	10	7.5	0
47	1	4	2	7	4	7	5.6	4.4	1
53	3	3	7	7	9	3	6.8	4.6	0
53	4	2	4	6	7	6	6.5	5	1
40	6	5	7	6	9	9	7.9	4.1	0
30	2	3	2	9	3	7	6.2	7.3	0
51	1	4	9	6	8	8	7.2	5.7	1
46	3	1	2	5	9	2	8.2	3.6	1
43	3	3	8	9	9	7	6	3.9	1
43	6	6	2	4	6	7	6.8	8.6	1
58	3	1	9	3	8	7	5.2	3.4	0
47	6	5	1	9	9	9	7.4	5.6	0
39	2	5	8	4	4	8	5.1	4.2	1
35	4	3	2	6	6	6	6.4	4.5	0
53	1	5	9	9	8	9	9.1	7.5	1
54	6	3	5	3	1	7	3.6	5.8	1
34	1	3	4	8	6	6	3.3	3	1
45	3	4	9	8	3	8	5.4	6.7	1
48	4	5	1	3	4	7	5.3	5.8	0
44	5	4	7	6	9	7	7.1	6.1	0
54	6	6	1	2	1	6	5.1	7.2	1
48	3	3	5	1	2	4	5.3	4	1
37	2	5	5	1	8	6	5.1	6.1	1
48	4	3	6	8	1	2	5	5.4	0
41	4	5	4	9	3	5	5.7	3.9	1
62	2	6	7	6	8	7	5.5	5	0
41	6	6	2	6	5	5	3.9	5.1	0
43	3	3	3	7	2	9	4	4.8	0
62	5	2	4	7	1	2	4.1	5.6	1
43	3	5	4	8	7	4	6.7	3.8	0
60	2	5	3	6	9	9	5.9	5.2	0
36	1	3	9	6	5	2	5.5	5.7	0
43	4	2	6	1	5	6	5.7	4.6	0
20	2	2	1	5	5	2	5.9	6.2	1
37	2	1	4	3	6	2	6.9	4.8	0
34	2	4	8	9	8	2	5.6	2.9	0
39	5	2	4	8	2	4	5.3	4.4	0
47	3	6	1	1	9	9	8.5	7.6	1
45	6	4	2	7	8	4	5.4	4.7	1
62	1	5	2	8	8	6	7.4	7.1	0
43	3	2	8	8	6	4	6	5.1	0
52	3	1	2	1	6	8	6.7	6.6	0
38	6	6	1	7	9	9	6.1	6.4	0
55	5	2	7	6	9	2	7	5.6	0
41	3	4	5	2	3	2	3.1	3.7	0
43	4	1	1	7	2	7	4.1	5.2	1
59	1	1	9	8	5	9	4.6	4.5	1
42	5	4	2	3	6	7	5.7	4.1	0
26	5	6	9	2	3	1	5.3	4.6	0
27	4	4	5	3	8	1	6.3	3	0
50	5	6	3	9	6	7	5.3	5.8	1
60	6	6	4	2	8	5	6.3	6	0
54	3	3	6	1	4	8	6.5	5.2	0
43	3	4	6	3	8	2	6.7	5.4	0
60	2	2	6	7	5	5	4.9	5.1	0
53	2	5	8	5	3	4	6.1	6.4	0
30	1	1	8	8	3	1	4.4	5.6	1
34	4	4	5	3	3	2	6.2	6.9	0
57	3	5	8	8	9	8	7.2	4.7	0
55	6	4	5	7	1	4	4.6	4.9	0
37	2	2	5	6	9	9	8.3	7.2	1
25	5	1	8	5	6	1	4.6	1.8	0
39	1	3	4	8	7	4	6.4	4.1	1
35	6	5	1	2	8	9	6.8	7.2	1
46	2	5	2	9	1	7	2.9	5.3	1
56	4	3	2	6	8	2	6	4.7	0
23	6	6	2	9	8	4	3.6	3.8	0
50	1	2	9	7	5	1	4.2	3.1	1
38	6	6	8	5	3	3	4.8	5.1	0
44	2	6	3	4	8	5	4	3.5	1
48	2	2	8	1	8	6	5.7	4	0
33	4	6	3	3	3	5	3.6	5.4	1
38	1	1	9	5	9	5	7.1	5.7	0
23	5	5	9	5	4	6	4.6	2.8	0
61	6	4	5	8	4	8	3	2	1
35	4	2	6	2	6	6	5.3	5.4	1
40	1	2	8	4	1	1	3.7	4.1	1
29	4	5	5	9	5	9	4.5	4.6	0
38	4	5	4	5	6	5	4.7	5.4	1
52	2	5	3	6	3	8	4	4.6	0
49	1	4	8	6	2	6	6	5	0
32	4	6	6	5	7	1	7.2	5.7	1
42	5	6	7	6	7	4	7.1	7.1	0
44	5	2	5	8	8	9	5.6	4.5	1
36	6	3	7	2	1	6	2.8	3.3	1
49	5	5	2	1	7	5	7.8	5.9	1
30	1	6	4	3	1	1	5.6	6.9	1
39	3	3	3	7	8	4	7.4	7	1
55	6	5	1	8	1	4	5.5	6.4	1
50	1	5	9	7	1	2	4.5	2.9	0
30	4	4	7	5	5	1	5	7.3	1
62	3	1	7	4	2	8	4.7	8.2	1
51	5	4	6	7	8	7	6.9	7.4	0
37	2	5	4	1	2	2	6.2	6.2	0
60	6	2	6	3	1	7	4	7.4	0
32	1	5	3	3	8	2	7.3	7.2	1
33	6	2	9	5	3	1	7.5	5.1	0
53	5	3	1	1	9	9	4.9	5.3	0
36	4	6	1	2	4	7	4.4	3.6	0
46	3	4	9	5	7	3	7	6.8	0
36	4	3	6	9	8	7	5.6	4.8	1
40	1	1	9	9	6	1	6.2	5.4	0
45	2	1	7	6	6	6	5	6.4	0
38	3	2	9	5	7	1	6.9	5.1	0
38	2	6	5	9	7	7	6	6.1	1
51	1	2	2	7	1	5	4.2	6.2	1
55	2	1	7	7	6	8	3.8	4.3	0
34	3	4	8	9	1	8	3.9	6.8	1
52	2	2	7	9	4	8	5.5	5.4	0
58	6	5	8	5	4	9	3.8	7.3	1
27	6	3	5	4	9	4	6.3	3.9	0
37	2	1	5	6	8	1	6.5	6.2	0
49	1	5	3	5	4	2	6.4	2.9	1
54	4	6	9	2	3	2	7.6	6.6	0
59	1	4	4	3	5	4	6	7.1	0
41	6	3	5	1	7	5	6.1	6	1
48	4	1	7	9	7	8	4.8	3.6	0
48	3	4	2	3	5	9	6.4	6.3	0
30	5	4	5	9	8	4	7.1	8.1	1
43	1	3	5	9	8	5	6	3.1	0
53	5	1	9	9	6	5	7.7	5.2	1
36	3	1	9	2	1	3	3.1	5.1	0
74	1	4	1	4	4	6	6.6	5.9	1
61	3	3	5	9	4	8	6.8	6	1
31	6	4	5	3	5	3	4.9	5.2	0
36	2	1	3	6	6	2	8.4	7	0
41	4	6	4	1	5	7	4.6	6	0
34	6	5	4	2	3	4	6.2	8.3	0
61	6	5	9	6	8	9	7.5	5.8	0
64	6	3	1	3	3	9	5.6	5.4	0
29	6	2	7	6	2	4	4.8	4.7	1
42	2	5	3	5	2	3	4	4.7	1
45	4	6	8	8	5	3	6.2	4.3	1
49	5	4	4	7	6	9	5.5	7.4	1
54	6	2	7	2	2	6	3.9	4.5	0
41	3	1	5	7	9	4	6.9	5.8	1
42	3	2	3	4	7	7	4.5	4.8	0
25	1	1	8	8	3	1	5.2	4.8	0
37	3	1	9	3	6	8	5	3.4	0
34	6	3	5	1	1	3	4.3	5.5	1
47	1	4	8	7	6	5	7.8	7.4	1
39	6	4	3	8	2	2	5.9	2.7	1
46	2	6	6	1	7	3	6.6	5.8	0
52	2	3	9	1	2	3	6.7	7.3	0
43	6	5	5	4	9	7	4.7	5.3	0
43	5	3	8	9	7	4	4.8	3.9	1
46	5	2	5	7	3	7	6	5.3	1
36	5	3	4	1	9	2	7.3	5	0
59	5	2	4	8	8	8	6.3	4.6	0
80	1	5	2	7	7	8	6.7	5.4	0
59	3	1	2	1	8	6	6.3	5.6	0
49	2	5	7	1	8	7	6.3	6.3	1
54	3	2	1	1	8	6	6.7	4.9	1
59	4	6	6	1	1	2	5	5.9	0
40	1	2	9	6	7	7	4.5	4.6	0
41	6	3	2	3	8	8	6.2	6.6	1
36	3	3	1	2	7	4	5.2	3.2	0
43	2	6	3	1	5	6	4.9	6.5	0
43	1	3	5	2	6	6	6.7	5.5	0
52	6	3	6	5	7	8	3.9	3.9	1
39	2	1	9	7	9	8	5.7	3.8	0
43	1	1	9	6	9	5	7.2	5.7	1
35	2	4	6	7	2	2	5.1	5.3	1
34	2	2	8	7	9	5	5.2	3.4	0
48	1	3	3	1	2	1	5	3.6	0
48	4	3	7	5	6	5	5.5	5.5	1
43	1	1	6	8	6	2	5.7	4.1	0
61	3	1	6	1	7	9	7.1	5.7	0
70	3	3	5	8	7	7	8.2	8.7	0
37	4	1	6	8	7	7	5.3	4.8	0
28	6	6	3	4	2	7	5.6	4.8	1
47	1	4	1	1	1	1	4.3	4.1	0
41	4	5	7	6	8	5	5.7	5	1
38	1	1	3	6	2	2	6.2	5.3	1
47	4	3	2	1	2	9	3.6	3.5	0
33	1	1	9	4	7	6	6.4	5.5	0
50	3	4	8	9	6	2	6.9	4.5	1
35	5	6	6	7	5	3	7.3	9.1	0
47	5	2	7	4	8	1	6.7	5	0
49	4	5	8	7	2	3	6.7	7.2	0
47	4	4	1	5	4	6	4.6	4	1
48	5	3	6	6	7	7	4.4	3.9	0
53	5	6	7	9	6	9	5.7	5.7	0
41	6	6	2	9	4	2	5.8	6.9	1
39	2	1	5	9	2	1	7.4	6.2	0
46	4	2	3	5	5	4	6.2	2.5	0
37	4	2	6	2	9	6	8.7	6.1	0
28	1	4	7	5	7	9	2.9	5.6	1
44	5	6	4	5	2	1	6.1	5	1
49	1	3	3	6	5	8	4.9	4.8	1
41	3	4	2	1	7	8	6.4	5.4	1
32	3	6	2	1	8	4	6.9	5.4	1
40	3	5	9	8	3	4	6.3	6.4	0
31	1	1	9	6	6	6	7.2	5	0
64	5	6	4	7	6	3	5.1	6.7	1
56	4	3	5	9	5	4	6.8	4.1	0
51	3	4	9	5	3	3	5.8	7.1	1
58	2	6	3	2	3	2	6	8.3	1
46	5	2	2	4	5	5	6.1	3.3	1
38	6	6	1	9	6	9	6.1	7.7	1
36	5	3	6	6	5	6	4.2	3.6	1
49	4	3	9	8	2	8	5.9	6.4	1
41	5	3	6	8	5	5	6.2	6.9	0
60	3	5	3	1	8	3	7.4	6.4	1
33	5	2	5	9	1	2	4.4	2.7	1
46	6	6	5	2	6	3	5.8	6.1	0
40	1	1	9	2	2	1	1	2.5	0
39	3	4	5	6	4	2	3.5	2.2	1
59	1	5	3	5	8	8	6	5.4	1
31	2	1	6	6	5	4	6.2	4	0
53	5	2	7	9	6	2	6.2	6	1
16	4	1	4	4	5	1	2.5	3.5	1
46	3	4	7	5	4	4	3.1	3	1
54	1	1	1	3	1	6	4.3	3	1
33	2	2	3	6	3	6	3.5	3.5	0
40	6	4	6	9	3	6	4.6	3.6	1
51	3	3	9	3	1	7	4.6	5.8	1
42	5	1	5	6	6	5	6.4	3.8	1
35	6	3	5	2	3	7	7.3	7	1
38	4	1	2	7	6	8	7.5	3.2	1
59	4	4	6	4	8	8	7.5	5.7	1
60	4	4	6	2	2	1	5.3	3.3	0
71	4	6	2	6	9	9	5.3	7.1	0
55	5	2	2	5	8	7	6.1	4.1	0
49	5	2	4	2	7	2	7.2	5.1	1
32	5	2	5	4	2	1	5.9	3.7	1
52	4	5	6	1	4	1	5.9	4.3	1
23	3	1	8	1	6	6	6.8	6.6	1
30	5	3	5	7	4	1	5.7	6.9	0
41	2	6	7	9	2	1	6.9	7.3	1
49	6	1	6	6	7	4	6.8	3.8	0
61	2	4	5	1	9	4	7.2	6	0
43	4	3	5	3	4	3	4.5	5.2	1
69	2	6	1	3	7	9	4.3	3.4	1
50	2	1	6	5	5	2	5.2	3	1
37	4	4	1	2	7	5	7.3	4.7	0
51	3	2	8	7	4	3	4.8	3.3	1
53	4	1	1	5	2	3	6.7	4.9	1
39	1	6	7	9	9	3	7.2	5.2	0
51	2	1	3	7	4	2	6.9	3.6	0
36	5	1	4	5	9	9	5.8	5.1	0
48	6	2	3	1	3	5	5.8	4.6	1
45	3	3	8	8	6	7	7.5	5.3	0
56	6	3	4	1	3	5	3.8	2.9	0
42	2	5	4	1	1	1	3.5	2.6	0
33	1	1	9	5	8	2	7.2	3.6	0
47	6	4	8	6	4	2	5.7	5.4	0
48	5	2	2	1	2	2	5.9	5.4	0
59	1	2	4	8	3	6	5.2	6.6	0
49	4	3	9	4	9	9	8.7	6.7	0
69	6	2	4	6	6	7	5.7	5.6	0
45	1	4	5	3	5	5	5.6	3.5	0
30	6	2	4	2	7	5	7	5.9	0
41	4	5	2	7	9	8	7.4	4.4	1
62	2	5	3	8	3	8	6.4	5.8	0
50	2	2	4	6	5	7	2.7	2.8	1
59	1	2	4	3	8	8	7.8	6.1	0
48	5	4	7	5	7	8	4.5	5.5	1
47	2	6	3	1	4	3	6.4	5.6	0
36	2	5	8	8	2	7	6.8	6	1
45	4	5	1	2	4	5	3.8	5.3	0
52	3	5	5	4	3	9	3.2	4.5	1
51	1	4	7	1	9	7	4.5	4.3	0
41	1	1	2	7	8	8	4.8	2.6	1
42	3	6	8	4	8	5	6.4	5.8	0
56	3	6	5	5	4	2	4.9	3.8	0
57	6	6	1	2	1	3	5.3	6.6	0
40	6	2	2	2	1	4	6.7	5	0
34	2	5	1	5	2	2	4.8	5.7	1
71	4	6	4	8	6	6	7.7	5.9	1
50	4	6	5	9	1	2	4.1	4.9	0
39	5	6	5	4	8	6	6	3.3	0
39	1	5	9	7	1	4	2.6	3.4	0
36	3	2	2	3	7	9	6.8	7.2	1
59	3	6	3	9	5	6	7.5	6.2	1
51	4	6	1	8	4	6	5.4	6.8	1
31	4	3	6	1	1	1	4.1	4.1	0
66	1	2	7	9	9	5	8.8	6	0
58	3	1	9	4	4	3	6.1	5.8	0
43	4	1	9	8	8	2	5.1	3.1	0
44	2	2	6	8	8	4	6	3.1	1
48	3	5	7	6	2	7	4.1	8.3	1
61	6	5	5	9	5	7	3.6	3.2	0
53	3	1	9	9	2	1	4.8	5.3	0
43	4	1	4	8	4	3	4.9	2.3	0
19	5	4	4	3	8	7	4.4	3.4	0
49	2	5	4	8	5	7	3.8	2.5	0
48	3	1	7	9	5	6	4.9	5.7	1
36	6	5	1	1	4	4	6	4.3	0
31	4	6	2	3	1	2	5.4	6.1	1
50	3	5	9	1	7	4	5.8	5.8	0
51	4	1	1	4	1	8	5	5.7	1
51	2	3	7	4	8	3	5.4	5	0
42	6	5	1	2	2	6	4.7	5.5	1
46	6	5	6	7	8	4	6.2	5	1
47	5	5	7	5	7	7	5.9	5.3	0
56	1	4	4	2	8	5	6.1	6.3	1
68	4	5	9	7	3	6	4.3	6.2	0
30	6	3	6	4	1	4	5.4	6	1
43	1	1	7	4	8	2	5.8	4.8	0
61	6	5	4	6	9	5	6.8	4.3	1
36	4	5	7	6	5	6	5.5	4.5	0
55	6	5	1	8	9	9	7.7	5.6	0
59	2	4	3	4	8	2	7.6	6	1
37	4	3	4	2	7	4	6	5.9	0
60	6	6	5	3	9	9	6.4	4.8	1
41	4	5	9	9	6	9	5.8	6.7	0
40	3	6	8	8	9	6	5.7	5.8	1
52	3	1	7	3	7	9	7.5	8.4	1
45	6	6	3	8	4	4	8.2	8.2	1
38	4	1	5	9	2	3	3.4	4.8	0
35	1	1	8	6	7	2	5.1	3.3	1
41	3	3	9	9	9	6	7	4.2	0
44	4	5	4	6	6	9	5.4	5.7	1
40	2	4	6	3	1	5	1.6	4.4	1
52	1	1	9	3	5	1	8.9	9.1	0
40	5	4	3	4	3	3	4.6	5.2	0
33	2	1	6	9	9	4	6.6	4.2	0
40	3	1	9	3	6	5	4.3	4.7	0
51	2	2	7	5	2	3	5.3	4.7	0
43	2	1	6	7	8	2	5.9	4.1	1
48	3	2	6	4	4	1	5.9	3.5	1
56	3	2	9	6	1	7	5.8	7.1	0
49	6	6	2	5	9	8	6.1	4.5	1
55	6	6	6	6	7	5	7.2	6.9	0
47	1	5	8	1	1	1	3.1	4.4	0
29	4	4	6	4	9	5	3.9	3.6	0
32	2	3	9	4	7	1	6.7	4	0
37	1	2	8	5	9	1	6.6	3.6	0
56	3	2	9	1	6	3	8.9	5.3	0
60	4	3	8	6	2	7	6	7.9	0
39	4	4	6	1	7	2	8.1	5.1	0
29	5	4	9	6	7	4	4.6	6.5	0
35	6	5	2	6	6	9	4.3	5.1	0
45	4	1	8	4	9	5	7.6	3.3	0
41	3	2	2	7	3	3	5.3	2.7	1
24	6	5	2	1	7	7	8	5.8	0
19	5	5	3	1	3	3	4.5	7	0
41	6	6	2	4	3	5	3.7	5.3	0
57	6	6	4	7	1	3	5.4	4.4	1
28	3	6	7	7	8	1	6.3	4.9	1
41	5	1	9	4	9	9	7.3	5.1	1
37	4	1	9	7	8	6	6.1	4.5	0
50	4	6	1	2	2	5	6.6	8.6	1
52	3	2	4	1	2	8	5.2	5.9	1
59	4	4	2	1	8	4	9.3	7	0
31	6	6	8	1	7	3	4.8	5.3	0
52	4	1	3	1	9	1	8.9	4.8	0
40	1	3	5	8	9	6	6.5	3.2	0
45	5	6	4	7	2	5	4.4	5.8	0
60	5	3	6	8	2	8	6.3	7.3	0
46	4	4	1	2	5	9	6.1	6.2	0
43	2	1	5	1	9	2	6.6	3.1	1
37	3	2	1	3	8	4	6.4	5.5	0
56	4	1	3	6	1	7	3.3	6.1	1
36	6	5	1	3	9	7	6.6	3.8	0
55	6	2	5	4	8	7	5.1	4.2	1
59	3	1	3	5	1	6	4.4	2.6	1
48	3	4	4	6	2	1	6.1	5.9	1
44	5	4	5	7	3	9	5.3	3.9	1
33	3	5	7	4	4	3	4.4	5.7	1
40	1	4	9	5	6	3	7.1	5.6	0
42	4	3	7	2	2	2	7.4	6	0
60	1	5	4	2	5	8	6.4	7.2	0
55	1	3	5	6	4	8	5.6	6.5	0
42	4	1	3	3	5	5	7.7	3.9	0
47	1	2	9	4	1	4	4.9	5.9	0
26	2	3	7	9	7	3	7	4.8	1
35	4	5	1	3	4	6	7.5	6.7	1
39	5	2	4	5	4	6	5.5	6.5	0
52	2	4	7	5	2	8	5.4	9.7	0
48	1	2	7	7	9	9	5.7	3.7	1
31	3	3	5	5	1	2	2.9	4.9	1
36	4	6	5	5	6	3	5.4	4.5	0
41	5	2	7	3	8	4	7	5.9	0
59	3	1	7	6	8	8	7.7	7.4	0
24	6	3	6	3	1	1	7.6	6.2	1
64	2	4	8	7	4	5	5.4	5.2	0
45	3	4	8	5	3	4	5.7	6.8	1
51	6	5	7	7	7	5	5.4	3.9	0
41	2	5	6	8	4	1	4.1	3.4	0
40	2	6	9	8	1	4	5	6.5	0
54	3	5	6	6	8	9	5.9	6.6	0
61	6	2	5	8	9	2	6.1	3.8	0
52	1	1	6	3	1	9	3.5	4.8	1
39	1	6	9	4	6	6	6.9	6.2	0
40	5	3	8	4	7	2	7.7	6.2	1
41	5	1	7	3	7	2	6.6	5.1	0
31	4	3	7	3	7	9	5.6	4.4	0
31	1	1	4	3	1	1	5.8	4.8	1
46	3	5	7	9	9	9	7.5	6.2	1
45	4	5	1	6	4	8	5	5.7	0
61	2	2	5	2	3	3	4.8	5.2	0
46	5	6	4	7	4	6	5.2	3.1	1
33	6	4	5	6	7	4	4.7	5	0
43	1	5	4	9	3	2	5.4	6.4	0
51	2	3	6	7	6	7	5.5	4.8	0
43	6	4	9	6	2	1	4.3	4.2	0
37	1	5	5	8	1	1	6.3	4.5	0
37	2	2	9	9	9	7	5.2	5.6	1
33	6	6	1	1	2	5	6.3	5.1	1
59	5	1	4	6	9	7	6.2	4.8	0
36	2	6	8	8	5	5	7.9	7.4	0
49	1	2	6	6	4	5	3.2	3.2	1
27	1	2	7	8	2	3	5	5.1	1
38	6	4	9	6	2	3	5.4	5.1	1
30	5	3	9	5	5	1	5.9	3.9	1
34	3	3	8	4	4	5	3.4	3.3	0
46	2	3	2	1	3	4	8.9	7.7	1
42	6	4	4	1	3	3	3.9	4.3	0
49	4	6	3	5	4	1	8.2	5.6	0
59	3	6	4	9	1	8	4.3	3.5	1
39	6	4	6	3	9	9	4.9	6.1	1
40	3	4	5	7	5	7	5.3	6.6	0
59	3	6	5	7	7	9	5	7	0
41	5	5	3	1	4	6	3.6	5.8	1
49	4	4	3	9	2	4	4.5	3.2	0
47	1	5	4	5	5	7	6	6.6	1
57	5	1	5	2	9	4	5.7	3.6	0
59	6	4	5	4	6	9	5.8	6.2	0
23	5	4	3	3	6	4	5.3	6.6	0
50	5	5	3	5	6	9	6	6.9	1
40	5	4	8	3	9	6	5.7	4.3	0
33	3	2	7	5	3	1	6.2	6.2	1
56	6	4	6	3	6	8	4.3	5.9	0
46	3	1	8	3	5	3	6.7	4.2	1
35	4	6	9	9	1	6	1.5	4.5	0
34	1	1	4	7	6	5	5.3	3.5	0
50	4	6	4	8	4	4	8.3	7.1	0
36	6	4	1	7	3	2	7.8	6	0
35	6	5	4	5	6	5	5.4	3.1	1
52	4	4	3	7	3	3	5.1	5.9	1
59	5	6	2	1	2	5	6.4	6.5	0
39	5	5	6	3	5	9	5.5	5.8	1
51	4	6	1	3	9	7	6.9	5.8	1
35	6	3	4	7	7	1	7	6	1
21	5	5	9	4	2	3	6.2	5.9	0
53	5	6	1	9	8	9	5.8	4.7	1
41	4	3	2	3	7	9	5.4	6.8	0
51	3	4	8	7	5	9	6.5	5.7	0
49	1	2	1	1	8	8	3.7	3.5	1
35	2	6	1	3	6	1	5.3	3.8	0
58	5	4	1	1	3	7	2	4.8	1
39	4	5	9	5	5	4	3.3	2.8	0
22	6	5	2	4	6	9	4.2	6.7	1
54	4	3	5	2	3	9	4.3	5	0
65	5	3	6	6	3	8	4	5.3	1
51	5	4	4	1	2	4	5.8	5.6	1
51	1	2	9	7	7	7	7.6	7.1	1
43	2	2	4	5	8	4	7.2	5.8	1
57	2	2	5	4	5	4	5.6	5.5	0
59	1	2	6	4	9	8	8.6	6.9	1
40	2	4	3	1	8	2	7.7	3.8	0
45	6	5	4	8	5	4	5.5	2.9	0
59	1	2	4	3	7	8	5.1	5.6	0
49	5	6	3	2	6	6	5.5	4.1	0
58	5	3	6	5	8	8	5.1	7.1	0
64	1	4	5	9	7	9	5.8	6.4	1
39	3	6	6	7	1	9	5.9	7.7	0
49	5	5	8	2	9	4	7.3	5	0
61	4	6	6	7	2	5	6.2	7.2	0
35	5	6	3	3	6	4	8.5	5.6	1
38	4	5	1	9	9	8	5.8	5.5	1
29	3	6	7	5	9	9	6.8	7.4	1
37	2	5	6	5	7	3	6.4	4.9	1
40	6	6	2	4	2	3	2.9	5.2	1
32	6	5	1	5	2	1	5.6	6.7	1
40	1	4	4	6	6	8	6.4	4.9	0
49	5	3	6	3	7	2	7.7	4.9	0
35	4	5	2	5	7	1	4.7	4.8	1
53	3	3	1	2	7	8	6.7	5.9	1
44	3	2	7	6	9	5	6	3.9	0
38	4	6	2	6	2	5	6.8	5.3	0
27	1	6	5	5	2	2	2	4.3	1
42	4	6	1	5	1	5	6.1	7.5	1
49	1	6	4	7	8	8	5	6.4	1
48	1	3	6	2	1	2	2.2	4.5	1
41	6	1	4	4	2	1	4.3	3.6	0
48	1	1	7	8	4	1	2.5	4.1	1
61	2	2	5	1	6	5	6.3	4.4	0
46	1	6	6	9	4	2	5.2	4.2	0
58	2	2	9	2	8	5	5	5.1	0
46	5	2	7	3	2	7	4.6	6	0
42	2	6	5	2	5	7	7.7	7.7	0
25	3	6	7	6	5	5	6	7.4	1
39	5	5	5	2	2	3	3.4	4.1	0
60	2	4	7	9	9	6	6	7.4	1
62	5	4	2	9	3	8	5.7	6.3	0
45	3	5	2	2	2	1	4.2	4.7	0
50	3	1	5	2	8	8	7.6	3.4	0
50	3	5	1	5	5	1	5.4	3.9	0
44	3	4	3	8	4	1	4.8	2.5	0
33	2	5	7	9	7	2	3.7	3.9	0
31	4	6	5	6	2	1	4.5	4.9	0
48	6	5	8	7	9	9	5.7	5.6	0
30	2	4	5	3	5	1	4.4	3.8	0
51	3	4	1	9	8	9	6.3	4.9	1
45	6	1	8	6	4	9	6	6.4	1
37	2	5	3	8	3	6	5.9	6.7	1
48	2	3	4	2	1	3	6.6	4.9	1
45	2	2	6	9	4	8	3.7	3.2	1
49	5	1	7	6	8	7	3.5	4.3	0
32	1	6	1	2	2	3	5.6	5.3	1
46	4	1	6	3	2	7	4.6	3.8	1
47	4	3	5	9	2	4	7.1	6.3	1
25	1	1	8	6	4	2	4.6	6.7	1
65	2	6	4	1	2	9	4.5	6.3	1
44	4	5	6	2	2	4	7.1	6.7	1
40	1	6	4	1	1	1	3.3	5.7	0
52	4	4	7	3	5	2	6.1	5.5	0
43	2	6	1	3	7	2	7.3	7.8	0
43	4	2	9	3	5	1	3.1	3.9	0
31	5	6	3	1	2	1	6.6	5.4	0
45	4	2	6	4	5	7	6.2	5.1	0
34	4	5	2	3	2	6	6.2	6.1	0
52	6	5	6	9	8	6	7	6.8	0
38	6	4	1	7	1	7	3.3	6	1
55	1	6	7	6	1	5	5.9	7.4	1
45	2	1	9	8	8	8	5.2	3.1	1
55	1	5	6	2	5	8	4.7	7.1	1
32	4	4	3	7	8	6	5.6	6.2	1
34	1	5	8	3	6	4	6.7	8.8	1
39	3	3	5	5	3	1	5.7	6.3	0
42	3	3	4	8	9	6	9.1	5.6	1
54	3	4	2	5	6	8	7.3	7.9	0
49	1	4	5	7	9	5	5.4	4.3	0
42	1	3	4	2	1	7	4.7	5.5	0
36	6	1	4	1	3	7	4.2	6.7	1
43	6	6	6	2	1	4	6.1	7.4	1
38	3	1	6	2	1	8	4.7	5.2	1
35	4	1	9	7	3	4	3.7	2.5	1
48	3	4	7	8	1	1	6.8	5.7	0
50	5	1	6	1	9	4	6.8	4.8	1
38	2	3	3	2	2	1	6.7	5.2	0
49	2	3	9	4	2	4	6.3	6	0
41	3	6	1	3	8	8	4.3	4.4	1
59	5	4	2	1	1	6	4	6.9	0
31	1	4	8	9	5	2	6.4	6.3	1
33	1	1	8	4	2	1	6.2	5.1	1
33	2	2	8	4	2	4	2.2	5.5	0
53	1	1	5	8	2	1	6.8	4.9	1
46	4	1	7	7	8	4	9.9	5.7	0
35	4	6	3	9	3	1	4.9	4.8	0
44	1	5	4	7	2	2	5.1	4.9	1
47	2	6	3	1	7	5	8.1	5.6	0
64	4	6	5	6	3	4	5.8	6.3	1
36	5	5	2	2	6	2	5.3	4.7	0
55	6	4	6	7	6	9	4.9	4	0
54	5	3	7	4	1	6	7.9	6.6	1
40	1	6	2	5	2	2	7.3	6.5	1
44	2	1	5	6	7	7	4.7	4.6	1
48	1	1	7	4	9	9	8	5.6	0
31	3	3	3	5	9	6	8.7	4.9	1
45	4	6	4	7	2	8	4.6	6.3	1
55	6	2	2	3	3	8	3.9	6	1
36	3	5	1	9	4	7	3.9	4.9	0
47	1	6	7	6	3	9	5.6	6.1	1
37	4	5	8	8	2	5	3.3	4.2	0
24	3	1	6	7	3	1	5.6	4.8	0
29	4	5	2	7	9	9	7	5.7	1
45	4	5	3	2	5	4	6	5.2	0
57	3	5	5	1	7	7	6.8	6.4	0
75	2	2	6	9	4	7	7.3	5.6	0
60	3	6	7	9	1	4	2.5	5.5	1
50	2	2	6	5	9	8	3.8	2.1	0
36	2	5	4	1	8	9	6.3	5.8	0
42	1	1	7	7	4	6	3.8	5.8	1
35	2	2	9	1	3	4	4.7	5.4	0
37	4	5	5	6	9	5	5.2	5.4	0
53	4	4	2	6	9	8	6.6	4.5	0
69	6	4	5	5	8	2	6.5	4.4	0
44	5	6	7	8	1	2	5.3	5.1	1
36	3	1	9	1	3	4	5	3.6	0
31	1	1	8	6	9	1	5.3	2.8	0
38	1	4	9	2	8	1	6.9	4.9	0
43	1	4	9	7	7	7	6.6	5.6	0
59	6	6	2	4	4	8	4.3	7.3	1
48	2	2	3	6	3	9	4.3	4.2	0
52	1	5	4	5	4	4	5.1	5.4	0
57	3	3	6	3	5	4	6.8	5.2	0
39	2	3	9	6	6	7	7	7.4	0
48	2	2	9	8	2	4	3.8	5.9	0
60	3	3	3	6	3	6	6	4.4	0
36	5	1	4	3	3	2	4.8	3.1	1
52	3	6	1	8	8	2	7.2	4.8	0
43	5	6	1	2	8	6	7.6	5.7	1
61	2	4	6	2	7	9	4	5	1
46	3	2	9	9	9	6	8.1	8.1	0
49	6	3	8	5	3	3	8.2	6.4	1
29	3	1	7	4	2	2	4.3	4.8	1
46	6	4	8	8	5	3	4.4	3.8	0
65	6	5	5	8	8	7	6.6	4.9	0
34	3	2	2	4	3	9	3.2	5.1	0
45	6	5	3	9	8	4	7.5	7	0
45	5	2	4	5	8	7	7.5	4.9	1
55	1	5	6	7	1	3	6.6	10	1
44	1	5	5	6	9	4	8.8	8.2	1
59	6	6	5	1	4	7	4.8	5.2	1
39	4	3	1	8	3	4	5.2	4.5	0
43	1	2	8	3	9	8	6.5	3.2	1
45	6	6	7	7	7	9	5.8	4.6	1
31	2	5	3	2	6	3	4.2	5.4	1
25	2	1	9	5	8	5	4.1	4	0
46	5	3	4	1	3	2	7	6.9	0
55	6	1	3	4	1	3	4.3	3.6	0
45	1	1	3	9	1	4	3.6	4.1	1
39	6	4	2	2	7	7	6	6.1	1
39	4	6	8	4	7	2	8.6	8	0
52	3	1	6	4	8	6	5.9	5.1	0
39	4	1	9	3	4	6	5.3	2.7	1
60	4	3	3	1	9	9	8.2	6.6	0
36	2	2	7	4	7	5	5.6	6.2	0
38	4	2	5	3	5	9	7	7.9	1
51	6	1	5	6	2	4	6.2	5.6	0
53	5	5	2	2	2	8	5.1	7	1
48	2	5	5	4	1	3	3.7	6.7	1
43	2	5	5	3	7	9	7.6	6.7	1
28	6	4	1	3	7	7	4.8	4.1	1
26	2	1	3	9	4	2	4.2	4.1	1
47	1	1	7	3	8	8	6.7	5.7	0
51	3	1	3	4	3	8	4.4	4.8	1
51	6	1	6	9	2	7	4.7	5.4	1
30	2	4	4	1	4	4	5.4	5.5	1
41	3	3	3	3	1	2	4.5	4	1
40	5	2	7	9	4	6	5.9	6.3	0
32	5	5	1	2	4	1	7.2	7.5	1
47	5	6	5	5	9	9	7.8	5.2	1
45	6	1	9	5	5	8	4.3	4.6	1
54	5	1	8	7	6	7	6.4	6.8	1
54	5	4	6	9	7	9	6	4.2	1
39	3	2	7	3	4	4	6.2	2.6	0
41	1	5	2	6	7	7	7.5	7.4	1
33	2	6	2	4	9	5	5.5	6.1	1
44	5	6	1	3	6	6	5	7.2	0
37	4	3	9	9	8	7	6.5	3.5	1
55	6	3	7	6	1	1	8	6.6	1
43	1	1	5	7	4	6	2.4	4.1	0
20	2	3	9	8	9	5	7.8	6	1
52	2	6	5	2	3	1	5.6	4.4	0
61	1	4	2	3	1	8	4.3	6.9	1
36	1	1	4	1	6	3	8.1	6.8	1
41	1	3	9	2	2	1	5	6.9	0
49	2	6	7	5	8	7	4.6	5.6	0
60	4	5	9	7	1	5	2.8	5.6	0
38	3	5	8	9	4	6	4.1	5.8	0
39	1	1	9	5	4	2	5.2	2.6	0
40	3	2	9	1	7	2	7.6	5.1	0
56	2	3	5	2	4	6	4.8	5.1	1
43	3	4	6	2	9	9	7.4	5.1	1
35	2	2	8	8	5	8	5	6.1	1
39	6	5	3	3	9	2	8.3	4.8	1
55	5	2	9	9	7	3	7.4	7.2	1
46	3	5	2	7	6	9	4.5	5.2	1
43	2	6	2	8	7	7	5.9	7.4	0
37	1	5	9	9	5	4	5.7	5.7	0
61	3	2	8	7	4	1	6.2	5.4	0
28	4	4	3	6	5	2	4.2	5.4	0
59	3	4	1	7	3	3	5.9	6.2	0
42	6	6	1	2	1	6	4.5	5.7	1
40	6	1	2	3	9	9	5.6	3.2	0
35	3	3	2	4	9	5	7.3	4.2	1
51	2	4	5	2	4	3	5.9	6.4	0
48	6	5	5	6	5	4	3.6	6.8	1
46	4	6	9	6	7	9	6	4.4	1
37	4	1	6	6	2	1	6.2	5.5	0
29	3	3	9	6	9	5	3.6	2.6	0
48	4	2	9	4	5	6	5.2	6.3	1
36	6	6	1	7	4	1	6.6	3.8	0
40	6	5	2	9	3	9	5.2	7.9	1
38	2	2	8	1	5	9	4.3	5.4	1
35	2	5	1	4	5	1	6.8	4.4	1
40	6	5	8	4	5	9	4.4	6.3	1
51	1	5	1	1	4	6	6.5	4.8	0
48	1	3	8	7	6	6	5.7	4.4	1
31	6	5	5	1	9	1	6.6	7.1	1
46	4	6	4	4	7	8	4.8	5.5	0
35	3	2	9	8	1	3	4.3	5.4	1
52	4	6	6	7	6	8	5.5	6.9	1
42	6	2	1	8	3	2	5	4.9	1
41	6	6	1	1	5	6	4.2	2.6	1
54	1	6	3	1	5	2	8	8.1	1
60	6	1	3	4	4	9	2.9	4.2	1
51	2	4	3	4	5	5	3	2.8	1
26	6	6	2	4	3	8	4.5	6.8	0
31	2	3	8	6	1	1	4.6	4.4	0
53	3	5	5	6	4	6	4.6	5	1
36	4	1	6	6	2	7	5.2	5.9	0
66	1	1	7	4	8	8	2.8	4.6	0
54	6	6	3	3	9	6	8.6	6.8	0
35	1	5	8	8	8	4	3.8	2.6	0
51	3	5	3	6	8	8	4.9	3.9	0
46	4	6	8	1	5	6	4.7	7.8	1
39	5	4	2	1	9	2	7.4	4.1	1
37	2	6	6	5	8	7	4.2	6	0
49	1	4	1	1	3	3	7.6	7.5	1
43	6	6	1	9	6	6	4.3	7.5	0
59	3	1	5	2	2	4	4.5	3.6	1
69	5	3	3	5	6	8	7	5.8	1
43	4	6	5	6	9	9	4.8	7.8	1
50	1	2	8	5	4	3	4.6	6.1	1
43	1	4	2	3	9	6	9.1	5.2	0
62	3	4	2	7	9	4	5.7	3.3	0
38	2	3	1	1	2	1	4.6	5.1	0
47	3	6	9	9	3	8	3.9	5.1	1
50	3	3	4	9	7	3	5.8	4.9	0
64	1	3	7	8	9	2	7.8	5.3	0
27	6	3	4	2	3	5	5.3	6.3	0
44	6	6	5	7	8	8	6.5	4.9	1
41	6	1	3	3	8	9	5.7	6.1	0
45	3	2	8	6	9	8	7.1	6.6	0
50	6	5	6	2	5	6	6.2	7.5	1
38	2	3	5	1	8	5	9.3	6.4	1
35	4	4	6	3	1	2	5.5	6.7	0
47	3	5	5	1	1	4	6.3	5	1
43	3	1	5	1	1	1	7.5	6	0
44	6	1	8	3	2	3	3.5	4.2	1
46	2	4	1	4	5	4	5.1	3.4	0
44	3	4	2	4	1	1	3.1	6.2	1
23	6	6	8	4	1	8	1.8	6.3	1
54	6	4	3	5	2	8	5.6	4.5	1
42	6	4	1	3	9	7	7.9	6.8	0
49	3	3	1	1	3	3	6	5.1	1
21	3	1	9	5	1	1	5.1	4.2	0
28	5	2	6	9	3	3	5.9	3.7	0
36	1	1	4	8	9	5	5.4	4.2	0
46	1	2	1	6	6	2	6.4	4.8	1
54	3	1	7	5	5	3	4.1	4	1
40	5	6	8	5	4	1	6	3.2	0
19	5	5	9	2	5	2	6.1	6.1	0
49	3	4	3	7	5	3	6.2	4.8	1
59	5	4	3	1	4	2	7.2	7.5	0
41	5	3	2	1	4	1	7.4	5.3	1
67	3	3	4	3	3	7	4.6	8.3	1
46	1	2	6	3	3	5	5.7	5.7	1
26	6	5	4	7	3	6	3.4	5.6	1
46	1	4	8	7	4	2	3.6	3	1
55	4	3	5	1	5	5	5.5	3.2	0
50	1	6	7	6	8	5	6.2	5.9	1
29	5	2	1	2	5	2	6	3.9	0
58	3	2	9	4	5	4	4.2	4.1	1
43	4	5	5	4	2	4	7.4	8	1
59	3	6	3	6	7	9	6	6.6	1
37	6	2	6	9	1	3	5.2	4.3	1
52	1	4	3	1	3	9	4.7	5.2	1
28	6	6	7	7	4	3	2.3	4.5	1
52	1	1	9	9	4	3	5.1	4.7	0
35	3	2	9	9	2	1	4.6	2.7	0
42	1	2	9	7	5	5	6.2	2.9	0
46	4	2	7	1	2	1	5.7	6.3	0
42	3	2	6	7	2	8	6.5	7.5	1
55	1	5	3	4	1	7	3.2	3.9	1
52	2	1	7	7	9	4	8.8	4.9	0
43	1	2	9	7	1	1	4.3	5.2	0
48	5	1	8	7	6	5	5.9	4.7	0
39	2	3	2	2	1	2	1.7	4.5	1
40	5	4	4	2	2	6	3.5	5.4	1
49	1	1	6	7	6	2	3.6	1	0
34	2	3	5	1	5	4	3.6	4.3	0
30	1	2	9	9	1	2	3.9	5.5	0
43	6	3	5	5	2	5	5.3	7.1	1
27	5	2	9	1	3	8	6.3	4.6	1
22	2	3	9	7	4	3	3.9	3	0
50	6	6	8	4	4	3	7.3	5.1	0
28	3	5	6	9	4	9	4.9	4.5	1
43	6	5	7	2	8	9	5.3	4.6	0
36	4	4	4	2	1	7	5.9	5.5	0
49	4	5	3	1	1	2	5	5.1	0
42	5	6	3	6	9	9	4.8	6.7	1
47	5	5	3	5	5	1	4.6	5.4	1
46	5	2	3	8	8	5	8.1	6	0
46	6	4	2	1	7	1	7	3.2	1
37	1	4	8	7	5	6	4.5	3.5	0
51	3	2	6	5	4	9	4.2	4.8	1
41	4	6	7	5	5	9	6.5	6.9	0
36	3	4	6	2	1	3	5.5	6.7	1
56	4	5	2	1	5	4	6.8	6.2	0
31	1	4	8	1	9	7	5.7	3.1	0
36	4	6	2	6	8	6	7.3	6.8	1
33	1	5	9	8	8	1	4.6	5	0
48	1	5	9	9	9	9	9.6	7.1	1
21	2	4	5	6	9	5	5.5	4	1
39	6	3	5	4	3	6	5.5	6	0
54	2	3	9	3	3	4	6.3	5.5	0
44	2	6	3	3	4	3	4.2	5.1	1
28	1	5	7	9	5	6	3.4	2.8	1
44	2	4	3	9	8	6	8.4	8	1
44	6	4	4	5	9	9	4.4	3.4	1
20	3	4	8	9	6	2	5.9	4.7	0
42	5	3	5	5	2	4	5.2	4.1	0
67	4	3	6	1	9	9	6.1	4.4	1
40	3	1	8	4	7	7	5.4	6.6	1
47	3	1	6	9	5	7	5.8	3.9	1
49	1	2	8	8	1	6	4.2	4.9	1
51	3	6	1	6	8	8	5.1	4.2	1
61	5	2	9	5	1	4	2.5	1.8	1
39	4	5	6	7	6	3	4.8	5.5	0
42	3	4	4	6	7	9	7.3	5.7	0
50	3	5	6	5	3	8	5	5.1	1
54	6	2	3	5	9	9	9	6.1	1
40	1	4	1	3	1	5	4.7	5.3	1
35	2	3	4	7	9	3	6	5.1	0
50	2	5	1	2	1	6	2.6	5.1	0
28	1	1	8	4	3	7	3.5	5.1	0
45	4	5	3	6	5	8	4	2.7	0
54	2	2	3	5	1	4	4.3	6.1	1
39	2	2	2	3	8	7	4.5	5.8	1
46	1	2	4	7	4	9	4	4.9	1
40	2	3	8	6	8	2	6.1	6.4	1
45	4	4	8	6	4	5	5.5	4.4	0
48	3	5	7	8	1	9	4.7	3.2	1
57	5	4	1	3	9	7	7.5	4.3	0
62	1	4	1	6	5	2	5.9	3.9	0
51	5	3	7	9	3	7	4.8	3.3	1
46	2	3	5	5	4	3	4.5	6.1	1
54	5	5	4	3	1	2	4.2	5	1
43	1	1	9	6	6	2	6.7	5.7	1
64	1	5	5	4	6	9	6.1	7.4	0
50	6	4	1	2	8	9	5.4	5	1
42	6	6	1	2	7	2	6.4	8.2	0
39	1	2	4	5	9	8	5.7	6.4	0
41	5	5	8	4	5	8	4.4	6.5	1
43	1	4	7	1	4	5	6.5	8.2	0
34	6	6	4	1	4	1	6.8	5.4	0
40	5	4	8	5	1	2	6.2	6.9	0
62	1	4	7	6	5	1	5.1	3.9	0
33	5	1	5	1	2	1	7	5.2	0
43	1	4	3	6	9	9	3.2	4.6	0
51	6	1	3	9	9	8	6.3	5.3	0
52	6	3	3	6	1	2	7.6	4.7	1
57	3	4	4	3	1	2	6.1	5.7	0
47	6	4	1	1	8	3	9.1	5.4	0
52	3	2	4	6	1	6	5	5.1	1
60	6	4	1	3	5	9	4.3	3.2	0
39	6	6	1	6	1	4	3.4	5.1	1
63	3	6	4	8	1	4	4	5.7	0
35	2	4	9	7	5	9	6.1	5.8	1
51	6	3	2	7	1	5	2	4.4	1
42	5	5	8	3	8	6	6.4	4.4	0
44	3	1	4	8	5	6	4	4.1	1
64	2	6	9	2	7	5	5.5	5.4	1
23	6	2	7	3	8	3	6.9	4.6	1
41	6	4	1	1	8	5	6.1	5.6	1
